# Supplementary material for: The Clinical Characteristics and Treatments for Large Cell Carcinoma Patients Older than 65 Years Old: A Population-Based Study
Source: Cancers (Basel). 2022 Oct 25;14(21):5231. doi: 10.3390/cancers14215231 (PMC9658669; doi:10.3390/cancers14215231)
Supplement: Supplementary file 1 [file cancers-14-05231-s001.zip]

Archive with 1 entries (1 files):
- cancers-1835471-supplementary.pdf
